# Supplementary material for: Development of a New Indirect ELISA Test for the Detection of Anti-Feline Coronavirus Antibodies in Cats
Source: Vet Sci. 2025 Mar 4;12(3):245. doi: 10.3390/vetsci12030245 (PMC11946180; doi:10.3390/vetsci12030245)
Supplement: Supplementary file 1 [file vetsci-12-00245-s001.zip]

Archive with 1 entries (1 files):
- vetsci-3454671-supplementary.pdf
